# Supplementary material for: Identification and Functional Analysis of ncRNAs Regulating Intrinsic Polymyxin Resistance in Foodborne Proteus vulgaris
Source: Microorganisms. 2024 Aug 13;12(8):1661. doi: 10.3390/microorganisms12081661 (PMC11356903; doi:10.3390/microorganisms12081661)
Supplement: Supplementary file 1 [file microorganisms-12-01661-s001.zip]

Archive with 11 entries (11 files):
- Figure S1.jpg
- Figure S10.jpg
- Figure S2.jpg
- Figure S3.jpg
- Figure S4.jpg
- Figure S5.jpg
- Figure S6.jpg
- Figure S7.jpg
- Figure S8.jpg
- Figure S9.jpg
- Table S1.pdf
